# Supplementary material for: Parkinson’s disease and awareness of the passage of time: Perceived health, emotion, and self-transcendence
Source: PLoS One. 2026 Jul 17;21(7):e0352176. doi: 10.1371/journal.pone.0352176 (PMC13379021; doi:10.1371/journal.pone.0352176)
Supplement: S1 Table — Basic data used in the statistical analyses of the study: Monier et al. (2026). Parkinson’s disease and awareness of the passage of time: Perceived health, emotion, and self-transcendence. (XLSX) [file pone.0352176.s001.xlsx]

## Sheet: Feuil1
S1 Table. Basic data used in the statistical analyses of the studyMonier et al.’s (2026) Parkinson’s disease and awareness of the passage of time: Perceived health, emotion, and self-transcendence. PlosOne.
ID	Group_1Parkison2_Control	Age	GeneralHealth	WellBeing_7tresEleve	GeneralHappiness_7tresEleve	Serenity_7tresEleve	PoTpresent_7vite	PoTweek_7vite	PoTmonth_7vite	PoTyear_7vite	PoT5yearago_7vite	PoT_NowBefore_7vite	PoTaging_7vite	DepressionBDI	AnxieteSTAI	Mindfulness_FFMQ	STI_SelfTranscendence	FluctuantHappiness	StableHappiness	STI1_MaTranquilitéEsprit	STI2_esChosesMatérielles	STI3_JeNeMeMetsPasEnColère	STI4_MoinsBesoindesAutres	STI5_eRessensBeaucoupPlus	STI6_JeTrouvePlusdeJoieDansLaVie	STI7_IlEstPlusFacilede	STI8_JemeSensPlusFortementConnecte	STI9_JeSensDavantage	STI10_JeMinquièteMoins
1	1	62.00	5.00	5.00	5.00	5.00	6.00	6.00	6.00	6.00	6.00	6.00	6.00	0	20.00	140.00	28.00	23.00	76.00	4.00	2.00	3.00	2.00	2.00	2.00	2.00	3.00	5.00	3.00
2	1	72.00	5.00	5.00	5.00	6.00	7.00	6.00	6.00	6.00	6.00	6.00	5.00	4	33.00	132.00	44.00	24.00	75.00	4.00	4.00	4.00	5.00	2.00	4.00	5.00	5.00	5.00	6.00
3	1	61.00	5.00	5.00	6.00	6.00	7.00	7.00	7.00	7.00	7.00	7.00	7.00	2	36.00	127.00	41.00	24.00	67.00	2.00	7.00	2.00	5.00	4.00	5.00	4.00	4.00	4.00	4.00
4	1	74.00	4.00	5.00	7.00	7.00	7.00	7.00	7.00	7.00	7.00	7.00	7.00	2	20.00	149.00	64.00	30.00	67.00	7.00	1.00	7.00	7.00	7.00	7.00	7.00	7.00	7.00	7.00
5	1	76.00	4.00	4.00	4.00	3.00	5.00	5.00	5.00	6.00	5.00	5.00	5.00	3	49.00	120.00	51.00	25.00	60.00	4.00	6.00	5.00	6.00	5.00	4.00	5.00	5.00	5.00	6.00
6	1	62.00	4.00	4.00	5.00	6.00	7.00	7.00	7.00	7.00	4.00	4.00	6.00	2	27.00	129.00	39.00	24.00	66.00	4.00	5.00	4.00	4.00	5.00	3.00	4.00	4.00	4.00	2.00
7	1	72.00	3.00	3.00	2.00	3.00	3.00	4.00	4.00	4.00	4.00	4.00	5.00	7	48.00	123.00	40.00	33.00	36.00	5.00	4.00	4.00	5.00	5.00	3.00	4.00	3.00	3.00	4.00
8	1	65.00	6.00	7.00	7.00	7.00	6.00	7.00	7.00	7.00	6.00	5.00	4.00	2	27.00	131.00	45.00	34.00	80.00	6.00	2.00	4.00	4.00	6.00	2.00	2.00	7.00	6.00	6.00
9	1	63.00	5.00	5.00	6.00	4.00	6.00	5.00	5.00	6.00	6.00	6.00	6.00	17	56.00	110.00	44.00	61.00	62.00	4.00	7.00	2.00	5.00	5.00	1.00	7.00	4.00	4.00	5.00
10	1	70.00	6.00	6.00	5.00	5.00	7.00	6.00	7.00	7.00	6.00	6.00	7.00	5	34.00	142.00	49.00	36.00	67.00	5.00	6.00	5.00	4.00	5.00	4.00	5.00	4.00	5.00	6.00
11	1	60.00	4.00	4.00	4.00	4.00	5.00							3	39.00	144.00	48.00	22.00	64.00	3.00	4.00	6.00	5.00	6.00	1.00	6.00	6.00	5.00	6.00
12	1	53.00	2.00	3.00	3.00	2.00	6.00	6.00	6.00	6.00	1.00	1.00	1.00	2	42.00	155.00	48.00	37.00	72.00	6.00	7.00	7.00	1.00	6.00	5.00	6.00	4.00	2.00	4.00
13	1
14	1	77.00	3.00	4.00	2.00	2.00	6.00	6.00	6.00	6.00	3.00	5.00	6.00	17	64.00	113.00	41.00	34.00	34.00	3.00	5.00	4.00	6.00	4.00	2.00	2.00	4.00	6.00	5.00
15	1	76.00	5.00	5.00	5.00	4.00	7.00	6.00	6.00	6.00	7.00	6.00	7.00	11	44.00	109.00	50.00	33.00	54.00	4.00	5.00	5.00	6.00	6.00	5.00	3.00	5.00	6.00	5.00
16	1	68.00	3.00	4.00	6.00	6.00	6.00	6.00	6.00	6.00	2.00	2.00	4.00	1	31.00	142.00	36.00	33.00	68.00	4.00	4.00	2.00	4.00	3.00	4.00	4.00	4.00	2.00	5.00
17	1
18	1	59.00	4.00	3.00	2.00	2.00	5.00	5.00	5.00	5.00	4.00	4.00	3.00	13	43.00	122.00	27.00	54.00	43.00	1.00	3.00	3.00	3.00	3.00	3.00	3.00	1.00	3.00	4.00
19	1	69.00	4.00	3.00	4.00	3.00	3.00	6.00	6.00	6.00	6.00	6.00	6.00	7	45.00	100.00	36.00	39.00	48.00		4.00	2.00	4.00	4.00	2.00	5.00	4.00	5.00	6.00
20	1	68.00	3.00	3.00	4.00	3.00	6.00	6.00	6.00	7.00	5.00	6.00	6.00	2	30.00	145.00	40.00	25.00	62.00	2.00	5.00	2.00	3.00	4.00	6.00	3.00	4.00	4.00	7.00
21	1	61.00	3.00	3.00	3.00	3.00	4.00	5.00	5.00	4.00	4.00	4.00	6.00	2	57.00	121.00	41.00	47.00	56.00	4.00	2.00	6.00	5.00	4.00	5.00	5.00	4.00	4.00	2.00
22	1
23	1	59.00	2.00	2.00	3.00	2.00	4.00	4.00	4.00	4.00	4.00	4.00	4.00	9	47.00	127.00	39.00	38.00	42.00	4.00	5.00	7.00	2.00	4.00	3.00	4.00	4.00	2.00	4.00
24	1	62.00	5.00	6.00	6.00	6.00	7.00	7.00	7.00	7.00	6.00	5.00	7.00	1	33.00	125.00	29.00	18.00	87.00	3.00	1.00	2.00	3.00	1.00	2.00	3.00	3.00	4.00	7.00
25	1	76.00	4.00	3.00	6.00	5.00	7.00	6.00	6.00	6.00	6.00	6.00	7.00	8	42.00	115.00	48.00	39.00	54.00	6.00	2.00	5.00	1.00	6.00	5.00	6.00	5.00	6.00	6.00
26	1
27	1
28	1
29	1	70.00	5.00	4.00	3.00	3.00	6.00							8	53.00	121.00	40.00	45.00	54.00		4.00	5.00	5.00	4.00	3.00	4.00	4.00	5.00	6.00
30	1	65.00	4.00	3.00										4		147.00	63.00	10.00	37.00	7.00	7.00	7.00	7.00	7.00		7.00	7.00	7.00	7.00
31	1	80.00	5.00	5.00	5.00	6.00	5.00	4.00	5.00	6.00	6.00	6.00	6.00	2	23.00	178.00	57.00	14.00	80.00	7.00	1.00	4.00	7.00	6.00	6.00	6.00	7.00	6.00	7.00
32	1	70.00	3.00	2.00	2.00	1.00	3.00	4.00	4.00	6.00	6.00	6.00	6.00	5		120.00	47.00		46.00	6.00	4.00	6.00	6.00	5.00	2.00	5.00	4.00	3.00	6.00
33	1	65.00	4.00	3.00	3.00	3.00	3.00	3.00	3.00	5.00	3.00	3.00	1.00	12	53.00	96.00	22.00	41.00	36.00	1.00	7.00	1.00	1.00	1.00	1.00	1.00	1.00	7.00	1.00
34	1	58.00	4.00	3.00	3.00	3.00	3.00	3.00	3.00	5.00	3.00	3.00	1.00	12	65.00	69.00	22.00	70.00	36.00	1.00	7.00	1.00	1.00	1.00	1.00	1.00	1.00	7.00	1.00
35	1	60.00	5.00	6.00	7.00	6.00	4.00	4.00	4.00	4.00	5.00	5.00	4.00	0	21.00	176.00	58.00	12.00	81.00	5.00	5.00	7.00	5.00	4.00	7.00	7.00	6.00	6.00	6.00
36	1
37	1	66.00	5.00	6.00	6.00	6.00	6.00	4.00	6.00	6.00	7.00	7.00	7.00	2	43.00	122.00	60.00	51.00	59.00	6.00	6.00	6.00	6.00	6.00	6.00	6.00	6.00	6.00	6.00
38	1
39	1
40	1	69.00	5.00	5.00	5.00	5.00	1.00	1.00	1.00	1.00	3.00	3.00	6.00	3	41.00	128.00	67.00	44.00	64.00	7.00	7.00	7.00	7.00	7.00	4.00	7.00	7.00	7.00	7.00
41	1	60.00	3.00	2.00	2.00	4.00	6.00	6.00	6.00	6.00	4.00	4.00	6.00	7	67.00	157.00	45.00	62.00	53.00	7.00	7.00	7.00	2.00	3.00	1.00	7.00	6.00	4.00	1.00
42	1	60.00	6.00	6.00	5.00	6.00	1.00	1.00	1.00	1.00	1.00	1.00	2.00	1	20.00	144.00	54.00	36.00	81.00	6.00	5.00	7.00	6.00	1.00	7.00	6.00	5.00	4.00	7.00
43	1	59.00	3.00	4.00	4.00	3.00	5.00	6.00	6.00	6.00	4.00	4.00	5.00	6	45.00	146.00	44.00	45.00	63.00	5.00	3.00	6.00	5.00	4.00	3.00	5.00	3.00	5.00	5.00
44	1	64.00	4.00	6.00	6.00	6.00	7.00	7.00	7.00	7.00	7.00	7.00	7.00	8	38.00	110.00	70.00	47.00	89.00	7.00	7.00	7.00	7.00	7.00	7.00	7.00	7.00	7.00	7.00
45	1	64.00	3.00	3.00	3.00	4.00	5.00	4.00	4.00	5.00	6.00	6.00	6.00	7	48.00	115.00	50.00	43.00	69.00	4.00	5.00	5.00	6.00	5.00	5.00	5.00	5.00	5.00	5.00
46	1	58.00	5.00	5.00	2.00	2.00	6.00	6.00	6.00	6.00	2.00	6.00	7.00	3	45.00	130.00	15.00	21.00	49.00	1.00	1.00	3.00	2.00	1.00	3.00	1.00	1.00	1.00	1.00
47	1	69.00	4.00	5.00	6.00	6.00	7.00	7.00	7.00	7.00	7.00	7.00	7.00	7	34.00	116.00	40.00	50.00	46.00	2.00	2.00	2.00	6.00	2.00	6.00	3.00	6.00	4.00	7.00
48	1
49	1	65.00	4.00	3.00	4.00	3.00	4.00	3.00	3.00	3.00	1.00	1.00	3.00	11	70.00	89.00	34.00	55.00	46.00	4.00	4.00	5.00	5.00	4.00	3.00		3.00	4.00	2.00
50
51
52
53
54
55
56
57
58
59
60	1	70.00	5.00	5.00	6.00	6.00	7.00	7.00	7.00	7.00	6.00	6.00	6.00	6	42.00	104.00	56.00	43.00	60.00	7.00	5.00	6.00	5.00	6.00	3.00	5.00	6.00	6.00	7.00
61	1	63.00	4.00	4.00	3.00	4.00	7.00	6.00	6.00	6.00	6.00	6.00	6.00	0	41.00	120.00	48.00	36.00	62.00	6.00	6.00	4.00	5.00	4.00	4.00	4.00	5.00	4.00	6.00
62	1	69.00	6.00	6.00	6.00		6.00	7.00	7.00	7.00	7.00	7.00	7.00	0	60.00	104.00	40.00	24.00	47.00	4.00	3.00	3.00	4.00	5.00	4.00	4.00	5.00	4.00	4.00
63		69.00	4.00	4.00	4.00										41.00	114.00	17.00	17.00	45.00			4.00	4.00		5.00				4.00
64
65	1	64.00	5.00	5.00	5.00	5.00		5.00	5.00	6.00	7.00	6.00	5.00	4	21.00	128.00	52.00	44.00	88.00	1.00	7.00	1.00	7.00	7.00	7.00	7.00	7.00	7.00	1.00
66																96.00
67	1	67.00	3.00	3.00	4.00	4.00	6.00	5.00	5.00	6.00	6.00	6.00	7.00	3	54.00	120.00	29.00	49.00	68.00	1.00	2.00	1.00	5.00	5.00	1.00	2.00	3.00	3.00	6.00
68			1.00	1.00	1.00	1.00	4.00	4.00	4.00	4.00	7.00	4.00	6.00	9	49.00	135.00	48.00	40.00	47.00	7.00	7.00	5.00	1.00	3.00	3.00	7.00	5.00	4.00	6.00
69
70	1	70.00	5.00	4.00	6.00	6.00	7.00	7.00	7.00	7.00	6.00	7.00	4.00	1	33.00	156.00	39.00	23.00	73.00	5.00	5.00	7.00	4.00	1.00	3.00	4.00	2.00	2.00	6.00
71	1	65.00	2.00	4.00	3.00	3.00	7.00	7.00	7.00	7.00	7.00	7.00	7.00	18	58.00	116.00	50.00	64.00	39.00	7.00	7.00	7.00	2.00	7.00	7.00	7.00	2.00	2.00	2.00
72
73	1	62.00	5.00	5.00	5.00	3.00	6.00	6.00	6.00	6.00	5.00	5.00	6.00	9	50.00	123.00	32.00	16.00	58.00	1.00	5.00	1.00	6.00	2.00	4.00	4.00	5.00	2.00	2.00
74	1	52.00	5.00	3.00	3.00	3.00	5.00	5.00	6.00	7.00	7.00	4.00	4.00	5	37.00	122.00	40.00	28.00	55.00	3.00	6.00	3.00	5.00	3.00	3.00	4.00	3.00	5.00	5.00
75	1	65.00	3.00	4.00	4.00	4.00	7.00	7.00	7.00	4.00	4.00	7.00	7.00	11	46.00	127.00	66.00	55.00	82.00	7.00	5.00	7.00	7.00	7.00	5.00	7.00	7.00	7.00	7.00
76	1	69.00	3.00	3.00	4.00	5.00	6.00	5.00	6.00	7.00	5.00	5.00	6.00	11	43.00	127.00	40.00	31.00	50.00	4.00	3.00	6.00	4.00	3.00	5.00	2.00	2.00	6.00	5.00
77	1	69.00	1.00	1.00	1.00	1.00	2.00	3.00	2.00	4.00	1.00	1.00	1.00	16	63.00	124.00	27.00	61.00	30.00	2.00	5.00	2.00	2.00	3.00	2.00	2.00	1.00	4.00	4.00
78	1
79	1	64.00	5.00	5.00	5.00	5.00	6.00	6.00	6.00	6.00	6.00	6.00	2.00	3	40.00	115.00	46.00	33.00	78.00	5.00	6.00	6.00	5.00	1.00	4.00	4.00	4.00	5.00	6.00
80	1	63.00	1.00	2.00	2.00	3.00	4.00	3.00	3.00	4.00	6.00	3.00	6.00	13	60.00	117.00	50.00	42.00	26.00	4.00	7.00	6.00	6.00	6.00	2.00	5.00	4.00	4.00	6.00
81	1	68.00	5.00	6.00	6.00	6.00	7.00	7.00	7.00	5.00	2.00	2.00	6.00	2	29.00	128.00	52.00	19.00	77.00	7.00	4.00	7.00	5.00	6.00	5.00	5.00	6.00	5.00	2.00
82	1	51.00	3.00	3.00	4.00	3.00	7.00	7.00	7.00	7.00	7.00	7.00	7.00	2	30.00	131.00	61.00	38.00	65.00	7.00	7.00	6.00	6.00	5.00	5.00	7.00	6.00	5.00	7.00
83	1
84	1	63.00	4.00	4.00	4.00	5.00	5.00	4.00	4.00	6.00	6.00	6.00	6.00	3	40.00	122.00	45.00	26.00	59.00	6.00	5.00	4.00	2.00	1.00	5.00	4.00	6.00	5.00	7.00
1	2	73.00	6.00	7.00	7.00	7.00	7.00	7.00	7.00	7.00	6.00	6.00	7.00	0	32.00	137.00	41.00	14.00	66.00	3.00	6.00	3.00	1.00	4.00	1.00	5.00	6.00	6.00	6.00
2	2	65.00	5.00	5.00	3.00	4.00	5.00	4.00	5.00	5.00	5.00	5.00	1.00	0	48.00	115.00	23.00	24.00	48.00	6.00	1.00	5.00	5.00		5.00				1.00
3	2	62.00	5.00	5.00	5.00	6.00	6.00	5.00	6.00	6.00	5.00	6.00	6.00	1	31.00	126.00	60.00	17.00	77.00	7.00	6.00	7.00	6.00	5.00	6.00	7.00	7.00	6.00	3.00
4	2	78.00	4.00	6.00	5.00	4.00	6.00	7.00	5.00	5.00	6.00	6.00	6.00	3	27.00	105.00	39.00	31.00	55.00		5.00	4.00	3.00	4.00	5.00	5.00	3.00	5.00	5.00
5	2	78.00	3.00	3.00	4.00	4.00	5.00	6.00	5.00	4.00	5.00	6.00	6.00	3	38.00	139.00	41.00	36.00	63.00	2.00	4.00	3.00	5.00	4.00	4.00	5.00	5.00	4.00	5.00
6	2	63.00	7.00	4.00	4.00	4.00	7.00	7.00	7.00	7.00	1.00	7.00	7.00	6	28.00	134.00	49.00	49.00	63.00	6.00	7.00	2.00	7.00	2.00	1.00	6.00	7.00	4.00	7.00
7	2	79.00	3.00	2.00	.00	1.00	6.00	6.00	7.00	7.00	5.00	4.00	4.00	12	33.00	131.00	61.00	19.00	33.00	4.00	7.00	7.00	5.00	7.00	7.00	4.00	7.00	7.00	6.00
8	2	67.00	4.00	6.00	2.00	5.00	6.00	6.00	6.00	7.00	6.00	6.00	7.00	3	27.00	147.00	48.00	26.00	72.00	7.00	7.00	1.00	3.00	6.00	1.00	6.00	4.00	6.00	7.00
9	2	72.00	5.00	5.00	5.00	5.00	6.00	6.00	6.00	7.00	6.00	7.00	7.00	4	30.00	147.00	60.00	15.00	67.00	5.00	5.00	6.00	6.00	6.00	6.00	7.00	7.00	6.00	6.00
10	2	75.00	2.00	3.00	2.00	3.00	2.00	1.00	2.00	2.00	1.00	2.00	2.00	12	41.00	119.00	42.00	38.00	52.00	3.00	3.00	5.00	5.00	3.00	3.00	5.00	4.00	5.00	6.00
11	2	76.00	4.00	3.00	4.00	2.00	3.00	3.00	3.00	3.00	2.00	3.00	2.00	13	54.00	106.00	30.00	39.00	39.00	2.00	2.00	2.00	2.00	3.00	5.00	2.00	2.00	5.00	5.00
12	2	62.00	5.00	4.00	4.00	4.00	5.00	5.00	5.00	5.00	6.00	5.00	5.00	2	34.00	142.00	53.00	27.00	57.00	4.00	7.00	5.00	5.00	5.00	5.00	6.00	4.00	6.00	6.00
13	2	60.00	5.00	5.00	6.00	6.00	7.00	1.00	1.00	7.00	1.00	1.00	1.00	3	34.00	115.00	57.00	36.00	75.00	7.00	4.00	7.00	7.00	7.00	3.00	6.00	7.00	2.00	7.00
14	2	56.00	6.00	4.00	4.00	4.00	6.00	6.00	6.00	6.00	6.00	7.00	7.00	5	48.00	147.00	44.00	28.00	73.00	2.00	5.00	5.00	5.00	4.00	4.00	6.00	3.00	4.00	6.00
15	2	80.00	3.00	3.00	4.00	3.00	4.00	5.00	4.00	4.00	5.00	5.00	6.00	5	47.00	112.00	38.00	35.00	61.00	3.00	4.00	3.00	4.00	3.00	4.00	4.00	4.00	4.00	5.00
16	2	73.00	6.00	6.00	6.00	6.00	5.00	5.00	5.00	5.00	5.00	5.00	5.00	2	36.00	150.00	10.00	19.00	78.00	1.00	1.00	1.00	1.00	1.00	1.00	1.00	1.00	1.00	1.00
17	2	55.00	5.00	6.00	6.00	6.00	7.00	7.00	7.00	7.00	5.00	6.00	7.00	2	32.00	142.00	54.00	20.00	67.00	4.00	5.00	6.00	5.00	5.00	6.00	5.00	7.00	5.00	6.00
18	2	58.00	6.00	4.00	4.00	5.00	6.00	6.00	6.00	6.00	7.00	7.00	7.00	5		158.00
19	2	59.00	5.00	5.00	5.00	6.00	5.00	6.00	4.00	4.00	1.00		1.00	1	33.00	162.00	43.00	10.00	73.00	5.00	4.00	5.00		5.00	6.00	6.00	5.00	5.00	2.00
20	2	58.00	7.00	7.00	6.00	7.00	5.00	5.00	5.00	4.00	5.00	5.00	5.00	0	22.00	158.00	57.00	11.00	70.00	6.00	7.00	7.00	2.00	5.00	6.00	7.00	6.00	5.00	6.00
21	2
22	2
23	2	66.00	5.00	6.00	5.00	6.00	6.00	6.00	6.00	6.00	6.00	7.00	7.00	3	29.00	126.00
24	2
25	2
26	2
27	2	70.00	5.00	5.00	4.00	4.00	5.00	4.00	5.00	5.00	6.00	6.00	6.00	3	45.00	136.00	48.00	43.00	68.00	4.00	5.00	6.00	5.00	5.00	4.00	5.00	5.00	4.00	5.00
28	2	71.00	5.00	6.00	7.00	7.00	5.00		5.00	6.00	6.00	5.00	7.00	3	20.00	149.00	61.00	12.00	94.00	7.00	5.00	6.00	6.00	4.00	7.00	7.00	7.00	5.00	7.00
29	2	63.00	5.00	5.00	5.00	5.00	7.00	7.00	7.00	6.00	4.00	4.00	6.00	6	44.00	128.00	53.00	59.00	75.00	1.00	7.00	5.00	7.00	4.00	5.00	7.00	6.00	4.00	7.00
30	2	54.00	4.00	4.00	5.00	5.00		5.00	5.00	5.00	7.00	7.00	6.00	2		144.00
31	2	73.00	5.00	6.00	6.00	6.00	7.00	7.00	7.00	6.00	7.00	7.00	7.00	2	32.00	134.00	66.00	25.00	83.00	6.00	6.00	6.00	7.00	6.00	7.00	7.00	7.00	7.00	7.00
32	2	76.00	4.00	5.00	5.00	4.00	6.00	6.00	5.00	6.00	5.00	5.00	6.00	4	33.00	116.00	40.00	32.00	68.00	4.00	3.00	5.00	1.00	4.00	4.00	5.00	4.00	4.00	6.00
33	2	68.00	5.00	5.00	5.00	4.00	6.00	7.00	6.00	6.00	6.00	6.00	7.00	6	63.00	109.00	47.00	39.00	59.00	4.00	4.00	4.00	5.00	5.00	4.00	5.00	6.00	6.00	4.00
34	2	75.00	5.00	4.00	5.00	3.00	6.00	5.00	5.00	3.00	4.00	4.00	5.00	4	41.00	125.00	54.00	38.00	70.00	5.00	5.00	7.00	6.00	5.00	6.00	5.00	6.00	5.00	4.00
35	2	68.00	6.00	6.00	6.00	5.00	5.00	5.00	5.00	5.00	6.00	4.00	5.00	2	29.00	149.00	56.00	33.00	72.00	5.00	5.00	7.00	5.00	6.00	5.00	6.00	5.00	6.00	6.00
36	2	72.00	6.00	6.00	5.00	5.00	6.00	5.00	6.00	6.00	6.00	6.00	6.00	2	41.00	115.00	54.00	35.00	64.00	5.00	5.00	6.00	6.00	4.00	6.00	6.00	5.00	6.00	5.00
37	2	77.00	7.00	4.00	4.00	4.00	4.00	4.00	4.00	4.00	4.00	4.00	4.00	7	57.00	126.00	39.00	37.00	41.00	4.00	7.00	7.00	7.00	4.00	1.00	2.00	1.00	3.00	3.00
38	2	58.00	4.00	3.00	3.00	5.00	5.00	5.00	6.00	5.00	4.00	4.00	4.00	11	56.00	144.00	48.00	35.00	67.00	5.00	5.00	3.00	6.00	6.00	6.00	5.00	3.00	5.00	4.00
39	2	62.00	6.00	5.00	5.00	5.00	6.00	6.00	6.00	6.00	5.00	5.00	6.00	2	47.00	119.00	19.00	34.00	69.00	2.00	1.00	2.00	2.00	2.00	2.00	2.00	2.00	2.00	2.00
40	2	67.00	6.00	5.00	6.00	5.00	6.00	5.00	5.00	5.00	5.00	5.00	6.00	3	39.00	143.00	32.00	21.00	70.00	2.00	5.00	2.00	2.00	2.00	5.00	2.00	2.00	4.00	6.00
41	2	55.00	5.00	5.00	4.00	3.00	6.00	6.00	6.00	7.00	6.00	6.00	6.00	3	52.00	129.00	50.00	26.00	39.00	5.00	5.00	5.00	7.00	5.00	5.00	4.00	5.00	3.00	6.00
42	2	66.00	5.00	4.00	5.00	6.00	7.00	7.00	7.00	7.00	7.00	7.00	7.00	1	23.00	151.00	56.00	35.00	87.00	7.00	7.00	3.00	1.00	6.00	6.00	7.00	5.00	7.00	7.00
43	2	73.00	5.00	1.00	3.00	4.00	6.00	5.00	5.00	5.00	6.00	6.00	7.00	10	52.00	131.00	38.00	42.00	47.00	1.00	1.00	5.00	1.00	4.00	2.00	6.00	6.00	6.00	6.00
44	2	61.00	5.00	4.00	3.00	6.00	4.00	3.00	3.00	3.00	2.00	2.00	3.00	4	31.00	167.00	10.00	20.00	53.00	1.00	1.00	1.00	1.00	1.00	1.00	1.00	1.00	1.00	1.00
45	2	60.00	3.00	2.00	4.00	3.00	7.00	5.00	5.00	6.00	6.00	6.00	6.00	2	32.00	130.00	54.00	29.00	68.00	5.00	5.00	3.00	6.00	2.00	6.00	7.00	7.00	7.00	6.00
46	2	60.00	5.00	5.00	5.00	5.00	7.00	4.00	7.00	4.00	7.00	7.00	7.00	17	47.00	118.00	30.00	32.00	50.00	2.00	4.00	3.00	1.00	2.00	3.00	4.00	4.00	3.00	4.00
47	2	60.00	6.00	5.00	4.00	3.00	7.00	7.00	7.00	7.00	4.00	5.00	6.00	1	26.00	135.00	11.00	21.00	47.00	1.00	1.00	1.00	1.00	1.00	1.00	1.00	2.00	1.00	1.00
48	2
49	2	70.00	5.00	6.00	6.00	6.00	6.00	7.00	7.00	6.00	6.00	5.00	5.00	1	23.00	153.00	20.00	17.00	75.00	2.00	2.00	2.00	2.00	2.00	2.00	2.00	2.00	2.00	2.00
50	2	75.00	7.00	7.00	7.00	7.00	7.00	7.00	7.00	7.00	7.00	7.00	7.00	1	20.00	160.00	49.00	19.00	85.00	7.00	1.00	4.00	4.00	4.00	7.00	4.00	4.00	7.00	7.00
51	2	67.00	6.00	6.00	5.00	5.00	4.00	4.00	5.00	4.00	6.00	6.00	6.00	1	42.00	155.00	41.00	18.00	63.00	4.00	4.00	4.00	4.00	4.00	4.00	5.00	5.00	3.00	4.00
52	2	58.00	5.00	4.00	4.00	3.00	5.00	5.00	4.00	4.00	3.00	3.00	4.00	0	40.00	124.00	38.00	29.00	41.00	5.00	3.00	2.00	6.00	5.00	3.00	5.00	2.00	2.00	5.00
53	2	57.00	7.00	7.00	7.00	7.00	7.00	7.00	7.00	7.00	6.00	6.00	6.00	3	20.00	176.00	69.00	12.00	94.00	8.00	7.00	6.00	7.00	6.00	7.00	7.00	7.00	7.00	7.00
54	2	68.00	5.00	5.00	5.00	5.00	6.00	6.00	6.00	6.00	1.00	1.00	4.00	0	32.00	143.00	10.00	16.00	71.00	1.00	1.00	1.00	1.00	1.00	1.00	1.00	1.00	1.00	1.00
55	2	54.00	5.00	5.00	5.00	5.00	6.00	5.00	6.00	7.00	7.00	7.00	7.00	0	46.00	148.00	26.00	26.00	57.00	2.00	2.00	1.00	3.00	1.00	4.00	3.00	3.00	2.00	5.00
56	2	64.00	5.00	4.00	4.00	5.00	6.00	6.00	6.00	6.00	2.00	2.00	2.00	0	31.00	135.00	22.00	21.00	71.00	2.00	2.00	2.00	2.00	2.00	2.00	2.00	2.00	2.00	4.00
57	2	64.00	5.00	5.00	5.00	6.00	6.00	6.00	6.00	6.00	4.00	3.00	5.00	2	31.00	140.00	53.00	31.00	72.00	5.00	4.00	6.00	5.00	4.00	6.00	6.00	6.00	5.00	6.00
58	2	56.00	5.00	5.00	5.00	5.00	6.00	5.00	4.00	6.00	6.00	6.00	7.00	0	34.00	135.00	37.00	21.00	56.00	5.00	3.00	3.00	4.00	3.00	3.00	5.00	4.00	2.00	5.00
